# Supplementary material for: Relative strength explains the differences in multi-joint rapid force production between sexes
Source: PLoS One. 2024 Feb 15;19(2):e0296877. doi: 10.1371/journal.pone.0296877 (PMC10868802; doi:10.1371/journal.pone.0296877)
Supplement: S1 Data — (XLSX) [file pone.0296877.s001.xlsx]

## Sheet: Females
			F50	F100	F150	F200	F250	Peak Force	Relative Peak Force	Relative Net Force (N/kg)			%PF
	Subject	Mass	Average	Average	Average	Average	Average	Average	Average	150 ms	200 ms	250 ms	150 ms	200 ms	250 ms
	1	684.738	629.376	928.587	1320.27	1618.21	1766.51	3417.71	39.1543	18.9151	23.1836	25.3081	48.3091	59.2108	64.6369
	2	554.265	113.648	496.379	810.699	1171.56	1390.29	2517.95	34.7556	14.3486	20.7356	24.6068	41.2845	59.6613	70.7997
	3	434.583	293.582	567.366	904.853	1054.08	1054.21	1873.8	32.488	20.4256	23.7941	23.7971	62.8712	73.2396	73.2489
	4	397.305	408.69	677.107	881.198	953.57	950.357	1681.21	31.7014	21.758	23.5449	23.4656	68.6341	74.2709	74.0206
	5	647.46	352.602	544.838	859.213	1118.5	1355.09	2456.89	27.4157	13.0184	16.947	20.5316	47.4852	61.815	74.8901
	6	426.735	224.789	420.992	738.494	847.31	841.395	1587.84	26.6921	16.9769	19.4784	19.3424	63.6025	72.9743	72.4648
	7	594.486	340.732	577.497	759.568	940.724	993.21	2193.56	26.3874	12.5341	15.5235	16.3896	47.5004	58.8292	62.1114
	8	672.52	151.902	533.722	820.204	1164.4	1276.81	2421.11	25.5065	11.9643	16.985	18.6248	46.9067	66.5907	73.0196
	9	678.43	316.689	749.648	1010.36	1222.54	1395.25	2406.86	24.9928	14.6097	17.6777	20.1751	58.4554	70.7312	80.7234
	10	548.379	219.057	383.503	643.632	841.652	966.461	1933.89	24.7855	11.514	15.0564	17.2891	46.4544	60.7467	69.7549
	11	485.595	275.654	524.652	734.016	860.817	936.132	1650.86	23.5408	14.8286	17.3902	18.9118	62.991	73.8727	80.3361
	12	608.22	364.888	579.076	742.08	882.278	918.629	2029.13	22.918	11.969	14.2303	14.8166	52.2256	62.0923	64.6506
	13	544.455	312.39	455.441	691.747	893.228	936.449	1814.05	22.8755	12.4639	16.0942	16.8729	54.4858	70.3555	73.7598
	14	539.55	327.392	632.324	930.484	1018.73	1014.83	1764.44	22.2708	16.9179	18.5224	18.4515	75.9645	83.1689	82.8507
	15	737.712	279.272	546.248	1004.68	1198.88	1248.32	2410.17	22.2402	13.3601	15.9425	16.6	60.072	71.6834	74.6398
	16	524.835	265.627	419.525	680.443	837.834	882.886	1656.77	21.1577	12.7186	15.6605	16.5025	60.1132	74.0178	77.9979
	17	657.71	262.367	520.649	836.115	1030.19	1124.82	2074.97	21.139	12.471	15.3657	16.7771	58.995	72.6886	79.3653
	18	607.239	314.587	521.898	632.753	722.84	813.454	1841.01	19.9317	10.2222	11.6776	13.1414	51.286	58.5878	65.9322
	19	729.864	314.068	613.261	815.579	1026.15	1136.63	2205.65	19.8359	10.9621	13.7924	15.2772	55.2639	69.5325	77.0182
	20	737.31	101.945	264.775	621.094	891.502	929.584	2062.53	17.6323	8.26374	11.8615	12.3682	46.8672	67.2718	70.1455
	Mean	590.57	293.463	547.874	821.874	1014.75	1096.57	2100.02	25.3711	14.0121	17.1732	18.4625	55.4884	68.0671	73.1183
	SD	104.108	112.725	139.377	163.999	199.455	241.526	431.334	5.46289	3.44048	3.51475	3.65315	8.80285	6.84757	5.76644

## Sheet: Males
			F50	F100	F150	F200	F250	Peak Force	Relative Peak Force	Relative Net Force (N/kg)			%PF
	Subject	Mass	Average	Average	Average	Average	Average	Average	Average	150 ms	200 ms	250 ms	150 ms	200 ms	250 ms
	1	784.8	564.117	762.259	1080.89	1488.99	1868.26	4172.94	42.3518	13.5111	18.6124	23.3532	31.902	43.9472	55.1411
	2	687.681	617.142	1132.03	1711.48	1846.79	1769.86	3100.99	34.4267	24.4149	26.345	25.2477	70.9185	76.525	73.3374
	3	686.7	637.212	904.197	1663.12	1878.5	1626.67	2958.71	32.4573	23.7589	26.8357	23.2381	73.2004	82.6802	71.596
	4	1117.36	558.445	859.156	1353.28	1779.79	2069.51	4741.58	31.8193	11.8813	15.6259	18.1696	37.3399	49.1081	57.1023
	5	741.636	233.952	452.348	686.21	1092.95	1266.82	2811.69	27.3817	9.07689	14.457	16.7568	33.1495	52.7979	61.1972
	6	797.553	416.078	861.911	1248.03	1585.87	1595.48	2945.98	26.4259	15.3509	19.5063	19.6246	58.0904	73.8153	74.2628
	7	716.13	431.999	792.398	1284.92	1345.39	1267.38	2642.48	26.3883	17.6017	18.43	17.3613	66.7025	69.8415	65.7917
	8	762.237	625.254	1168.41	1545.52	1512.94	1553.42	2749.05	25.5703	19.8908	19.4716	19.9925	77.7889	76.1494	78.1865
	9	729.864	686.593	1021.76	1405.76	1501.23	1453.19	2596.17	25.0847	18.8946	20.1779	19.5321	75.3233	80.4389	77.8644
	10	706.32	688.936	1064.49	1388.04	1493.23	1551.86	2471.23	24.5126	19.2783	20.7393	21.5536	78.6465	84.6067	87.9286
	11	933.912	473.503	1105.4	1522.21	1713.15	1822.75	3182.76	23.6223	15.9896	17.9953	19.1465	67.6883	76.1791	81.0526
	12	622.935	194.377	493.201	755.7	961.573	1085.08	2086.85	23.0538	11.9008	15.1429	17.0879	51.6218	65.685	74.1218
	13	916.254	375.576	741.382	1201.13	1598.41	1701.55	3037.93	22.716	12.8601	17.1136	18.2179	56.6124	75.337	80.1986
	14	739.674	411.527	599.81	801.602	950.375	1131.13	2451.68	22.7056	10.6313	12.6044	15.0017	46.8224	55.5124	66.0704
	15	664.137	388.688	638.174	969.354	1213.78	1207.51	2175.3	22.3215	14.3184	17.9288	17.8362	64.1462	80.3209	79.9062
	16	550.341	108.802	176.817	292.955	478.73	650.946	1699.91	20.4915	5.22201	8.5335	11.6033	25.4838	41.6441	56.6251
	17	882.9	391.245	630.453	932.164	1209.86	1362	2686.66	20.0418	10.3574	13.4428	15.1334	51.679	67.0742	75.5092
	18	746.541	239.778	373.213	657.243	979.758	1077.32	2269.43	20.0117	8.63656	12.8746	14.1566	43.1575	64.3353	70.7414
	19	559.17	167.616	330.235	512.177	663.871	743.221	1671.37	19.5124	8.98556	11.6469	13.039	46.0506	59.6897	66.8241
	20	807.363	257.859	407.021	686.937	900.18	932.786	2198.2	16.8996	8.34675	10.9378	11.334	49.3903	64.7223	67.0667
	Mean	757.675	423.435	725.733	1084.94	1309.77	1386.84	2732.55	25.3897	14.0454	16.9211	17.8693	55.2857	67.0205	71.0262
	SD	132.019	181.076	292.609	407.695	397.432	381.8	734.193	6.01792	5.28778	4.72849	3.81144	16.2278	12.9619	8.96968
